# Supplementary material for: Assessing the Underestimation of HIV Risk Infection among Young Men Who Have Sex with Men in Argentina
Source: Int J Environ Res Public Health. 2022 Nov 18;19(22):15269. doi: 10.3390/ijerph192215269 (PMC9690491; doi:10.3390/ijerph192215269)
Supplement: Supplementary file 1 [file ijerph-19-15269-s001.zip]

Archive with 1 entries (1 files):
- ijerph-1980359-supplementary.pdf
